# Supplementary material for: Microrna-221 and Microrna-222 Modulate Differentiation and Maturation of Skeletal Muscle Cells
Source: PLoS One. 2009 Oct 27;4(10):e7607. doi: 10.1371/journal.pone.0007607 (PMC2762614; doi:10.1371/journal.pone.0007607)
Supplement: Table S1 — MiRNA Expression Profiling in Quail Myoblasts Expressing ts-Src Kinase (0.23 MB XLS) [file pone.0007607.s001.xls]

## Sheet: INFORMATIONS
	Table S1. miRNA expression profiling in Quail Myoblasts expressing ts-Src kinase
	The goal of the experiment:	the identification of new microRNAs modulated during differentiation of skeletal muscle cells
	A brief description of the experiment:	Our study was aimed at investigating the role of microRNAs in skeletal muscle differentiation using a well characterized experimental system. Quail myoblasts transformed by a temperature-sensitive Src kinase (QMb-ts) can be kept proliferating at the permissive temperature for the Src kinase (35°C) and can synchronously differentiate into multinucleate myotubes when shifted to the restrictive temp…
	Keywords:	microRNA; Myogenic differentiation; Real Time PCR; comparative Ct method
	Experimental factors:	35°C or 41°C temperature
	Experimental design:	Quail myoblasts expressing a ts-Src kinase (QMb-ts) were maintained proliferating at 35°C, allowed to differentiate at 41°C for 48 hours or allowed to differentiate at 41°C for 30 hours and then shifted to 35°C for 18 hours. A selection of 250 miRNAs was measured in the three conditions using a real-time PCR assay designed to quantify only mature miRNAs.
	Primers description:	The basis of TaqMan MicroRNA Assays is a target-specific stem-loop reverse-transcriptase primer. The short length of mature miRNAs (~22 nt) prohibits conventional design of a randomprimed retrotranscription step followed by a specific Real-Time assay. The stem-loop accomplishes two goals: 1) specificity for only the mature miRNA target, and 2) formation of an RT primer/mature miRNA-chimera, exten…
	Samples used, extract preparation and amplification
	The origin of each biological sample and its characteristics:	QMb-ts were derived from primary myoblasts prepared from the breast muscle of 10-day-old Japanese quail (Coturnix japonica) embryos and infected with the temperature-sensitive mutant of the Rous Sarcoma Virus ts-LA29.
	Manipulation of biological samples and protocols used:	QMb-ts, expanded in DMEM (Bio-Whittaker) containing 10% FCS, 10% triptose phosphate broth (TPB) at 35°C, were cultivated in differentiation medium (DMEM containing 2% FCS) at 35°C or 41°C in a humidified atmosphere with 5% CO2/95% air.
	Technical protocols for preparing extract:	Total RNA was extracted using TRIzol (Invitrogen) and the small RNAs fraction was enriched using the PureLink miRNA Isolation Kit (Invitrogen). RNA concentrations were determined with a NanoDrop Spectrophotometer (NanoDrop Technologies) and 1 ng per sample was used for the assays.
	Technical protocols for Real-Time PCR:	3 ng per sample were retrotranscribed using The TaqMan MicroRNA Reverse Transcription Kit and specific primers for each miRNA. See figure 1 for retrotranscription program. miRNA levels were analysed using the TaqMan Real Time PCR method in an Applied Biosystems 7000 Thermocycler (9600 emulation mode), using 1.6 μL of each retrotranscribed sample, the TaqMan Universal PCR Master Mix No AmpErase UN…
	Measurement data and specifications
	Software used:	Real Time PCR are quantified with ABI Prism 7000 SDS (Applied Biosystems).
	Raw datas and normalization:	- Ct: Raw data are expressed as Cycle Threshold (Ct). The threshold line is setted in the exponential phase of the amplification. The Ct indicates the cycle at which the sample reaches this level. - DCt: miRNAs were assayed in a 96-well format and samples were normalized to the median Ct value of each assay. - DDCt: this value indicates the DCT variation vs the control of each experimental point

## Sheet: EXPRESSION
miRNA expression
miRNA	mean ct	st. er.		miRNA	mean ct	st. er.		miRNA	mean ct	st. er.		not expressed
1	21.69	0.66		101	22.39	0.3		192	30.46	0.26		124a	450
7	24.08	0.11		103	22.03	0.52		193a	23.65	0.11		125a	451
9	29.11	0.68		106a	19.72	0.4		193b	35.24	0.25		134	452
10a	27.55	0.86		106b	25.92	0.37		194	28.97	0.24		154	485-5p
10b	25.93	0.5		107	23.75	0.26		195	26.91	0.39		155	489
15a	21.28	0.43		122a	31.03	0.93		196a	23.5	0.08		200a*	490
15b	26.75	0.32		125b	19.6	0.37		196b	29.48	0.16		202*	491
16	19.83	0.23		126*	29.82	0.68		197	34.24	1.05		208	494
17-3p	25.78	0.36		127	32.19	2.35		198	34.25	0.88		220	496
17-5p	19.22	0.35		128a	27.17	0.38		199a	25.14	0.96		299-5p	497
18a	19.73	0.18		128b	29.58	0.44		199b	27.66	0.45		302a*	500
19a	19.35	0.55		129	28.24	1.17		200c	29.5	0.74		302b*	501
19b	17.85	0.4		130a	20.34	0.27		203	32.42	0.22		302c*	502
20a	18	0.31		130b	22.63	0.23		204	26.8	0.21		302d	505
20b	18.78	0.31		132	27.62	0.6		205	33.46	1.94		323	506
21	16.52	0.19		133a	24.28	0.55		206	17.59	0.11		324-5p	508
22	22.14	0.24		133b	19.67	0.81		210	22.05	0.85		325	509
23a	21.7	0.41		135a	28.85	0.66		211	31.93	0.52		326	510
23b	23.45	0.88		135b	32.24	0.63		212	33.93	0.42		328	511
24	19.56	0.29		137	29.88	1.05		213	27.53	0.19		330	512-5p
25	30.27	0.9		138	30.11	0.64		214	27.17	0.72		331	513
26a	20.41	0.14		139	34.78	0.34		215	28.4	0.18		335	514
26b	27.36	0.28		140	21.05	0.14		216	35.09	0.49		337	515-3p
27a	18.41	0.41		141	29.26	0.89		217	35.13	0.42		339	515-5p
27b	20.54	0.24		142-3p	29.9	1.61		218	21.11	0.14		340	516-3p
28	32.48	1.14		142-5p	30.7	2.38		219	35.74	0.27		342	517a
29a	21.12	0.36		143	26.23	0.51		221	18.28	0.1		345	517b
29b	21.07	0.36		145	26.49	0.32		222	18.84	0.22		346	517c
29c	19.5	0.43		146a	27.54	0.28		223	28.56	1.24		368	518a
30a-3p	24.16	0.28		146b	19.53	0.45		224	33.75	1.14		369-3p	518b
30a-5p	21.43	0.26		147	33.68	1.76		296	35.29	0.67		369-5p	518c
30b	20.93	0.15		148a	19.05	0.31		301	21.3	0.08		371	518d
30c	21.2	0.25		148b	28.96	0.45		320	34.48	0.39		372	518e
30d	23.77	0.18		149	34.98	0.44		324-3p	35.87	0.35		373*	519b
30e-3p	22.79	0.35		150	30.29	0.08		361	35.34	0.65		376a	519c
30e-5p	23.87	0.64		151	35.53	0.6		365	22.43	0.11		378	519d
31	29.54	0.25		152	23.81	0.39		338	27.63	0.25		379	519e
32	24.36	0.33		153	31.55	0.65		367	32.88	0.67		380-3p	520a
33	25.48	0.65		181a	23.01	0.54		370	34.65	0.42		381	520b
34a	20.69	0.34		181b	20.9	0.1		374	32.36	0.54		382	520c
34b	31.66	0.34		181c	29.6	0.86		375	33.62	0.21		383	520d
34c	30.34	0.52		181d	21.63	0.21		let-7-a	19.35	0.27		409-5p	520e
92	19.84	0.16		182	29.82	0.28		let-7-b	20.47	0.21		422a	520f
93	30.36	0.65		183	31.81	0.32		let-7-c	22.83	0.17		422b	520g
95	34.79	2.89		184	30.79	0.23		let-7-d	24.94	0.36		423	520h
96	32.97	1.08		186	34.78	1.08		let-7-e	30.61	0.33		424	521
98	27.97	0.23		187	34.23	0.24		let-7-f	24.07	1.02		425	522
99a	20.34	0.35		188	35.25	0.55		let-7-g	22.885	0.825		429	523
99b	34.58	1.24		190	25.78	0.34		let-7-i	24.125	0.295		432	526a
100	19.91	0.36		191	24.5	0.56						433	526b
												449

## Sheet: MODULATION DDCT
miRNA modulation (DDct)
miRNA	DM 35°C					DM 41°C					DM 41°-35°C
	A	B	C	D	ave	A	B	C	D	ave	A	B	C	D	ave
1	0.33875	0.99875	-0.62125	-0.71625	0	-4.35625	-5.15625	-3.62125	-3.83125	-4.24125	-2.34625	-2.89125	-2.87125	-2.84125	-2.7375
7	-0.99875	-0.13875	0.70125	0.43625	0	0.57625	-0.18375	1.29125	1.09125	0.69375	-0.89375	-1.61875	-0.11875	-0.13875	-0.6925
9	0.53125	0.86125	-0.68875	-0.70375	0	-0.96375	-1.39375	-0.48875	-0.61875	-0.86625	-0.34375	-1.12875	-0.07875	-0.12875	-0.42
10a	-0.99375	-0.27375	-1.18375	2.45125	0	0.39125	-0.26875	1.29625	1.33625	0.68875	1.25125	0.36625	1.61625	1.31625	1.1375
10b	0.47875	0.11875	-0.37125	-0.22625	0	1.54375	0.37375	0.80875	0.41875	0.78625	1.13375	0.99875	0.79875	0.55875	0.8725
15a	0.10125	0.41125	-0.21875	-0.29375	0	1.26625		1.00125	1.08125	1.11625	1.32625	0.64125	0.30125	-0.02875	0.56
15b	-0.19375	0.01625	-0.19375	0.37125	0	0.39125	0.05125	0.55625	0.65625	0.41375	0.83125	-0.04375	0.86625	0.08625	0.435
16	-1.16625	-0.49625	1.34375	0.31875	0	0.10875	-0.48125	0.00375	0.22375	-0.03625	-0.50125	-0.97625	0.22375	0.11375	-0.285
17-3p	-0.41125	0.23875	-0.34125	0.51375	0	1.69375	0.84375	1.57875	1.90875	1.50625	0.95375	1.21875	1.73875	1.57875	1.3725
17-5p	0.07625	-0.13375	0.75625	-0.69875	0	2.18125	1.58125	1.66625	2.22625	1.91375	1.58125	1.33625	4.25625	4.25625	2.8575
18a	-0.21875	-0.57875	0.60125	0.19625	0	2.11625	1.37625	1.75125	2.08125	1.83125	0.93625	0.52125	0.51125	0.48125	0.6125
19a	-0.62375	1.16625	-0.57375	0.03125	0	1.83125	0.72125	2.39625	1.14625	1.52375	0.70125	0.39625	0.54625	1.33625	0.745
19b	-0.64375	0.82625	-0.16375	-0.01875	0	1.74125	1.10125	1.62625	1.63625	1.52625	0.68125	-0.02375	0.29625	1.37625	0.5825
20a	0.02375	-0.40625	-0.00625	0.38875	0	1.63875	1.08875	2.42375	2.37375	1.88125	1.34875	0.57375	1.72375	1.49375	1.285
20b	-0.24125	0.23875	-0.09125	0.09375	0	2.38375	1.44375	2.31875	1.91875	2.01625	1.37375	0.67875	1.32875	1.56875	1.2375
21	-0.21875	-0.18875	0.33125	0.07625	0	0.03625	-0.53375	0.27125	0.09125	-0.03375	-0.20375	-0.58875	-0.38875	-0.14875	-0.3325
22	0.08	-0.08			0	-0.075	-0.905	-0.18	-0.3	-0.365	0.705	-0.13	-0.27	-0.12	0.04625
23a	0.08125	0.29125	-0.29875	-0.07375	0	0.33625		0.62125	0.55125	0.502917	0.58625	-0.00875	0.44125	0.20125	0.305
23b	-1.16625	2.35375	-0.66625	-0.52125	0	-0.15125	-0.92125	0.02375	0.07375	-0.24375	1.28875	0.53375	0.04375	-0.09625	0.4425
24	-0.30875	0.23125	-0.03875	0.11625	0	1.48625	0.71625	0.63125	2.30125	1.28375	1.35625	0.73125	0.36125	0.13125	0.645
25	-1.28875	-1.32875	-0.25875	2.87625	0	4.32625	-1.17375	2.03125	2.45125	1.90875	-1.32375	5.32125	2.93125	3.72125	2.6625
26a	-0.43375	-0.28375	0.87625	-0.15875	0	-0.46875	-0.92875	0.54625	0.54625	-0.07625	0.12125	-0.19375	1.18625	0.83625	0.4875
26b	0.08375	-0.65625	0.65375	-0.08125	0	-0.14125	-0.45125	0.34375	0.39375	0.03625	0.39875	0.00375	0.64375	0.14375	0.2975
27a	0.25625	-0.03375	-0.24375	0.02125	0	1.30125	0.45125	1.03625	0.94625	0.93375	0.45125	-0.27375	0.50625	0.43625	0.28
27b	-0.92875	0.50125	0.40125	0.02625	0	0.79625	0.52625	1.51125	1.58125	1.10375	0.37625	0.19125	1.46125	1.46125	0.8725
28	1.77125	0.41125	-2.26875	0.08625	0	0.01625	-0.26375	2.45125	3.65125	1.46375	1.72625	-0.28875	7.36125	3.63125	3.1075
29a	0.27625	-0.40375	0.02625	0.10125	0	3.09125	2.33125	3.46625	3.52625	3.10375	1.69125	0.71625	2.34625	2.03625	1.6975
29b	0.10125	0.05125	-0.12875	-0.02375	0	5.86625	3.62625	3.39125	3.25125	4.03375	1.62625	0.87125	0.99125	1.09125	1.145
29c	-0.99125	-1.31125	1.28875	1.01375	0	1.38375	1.20375	2.13875	2.18875	1.72875	1.08375	0.06875	0.41875	0.39875	0.4925
30a-3p	-0.05875	-0.20875	0.02125	0.24625	0	0.93625		1.05125	1.17125	1.05292	1.04625	0.16125	0.71125	0.33125	0.5625
30a-5p	-0.10875	-0.22875	0.06125	0.27625	0	-0.12375	-0.98375	0.24125	0.53125	-0.08375	0.82625	0.06125	0.62125	0.46125	0.4925
30b	-1.07625	0.15375	0.80375	0.11875	0	-0.05125	-0.53125	0.45375	0.65375	0.13125	1.19875	0.65375	0.81375	0.65375	0.83
30c	-0.88125	-0.59125	0.54875	0.92375	0	-0.24625	-0.82625	0.58875	0.40875	-0.01875	0.42375	-0.39125	0.87875	0.71875	0.4075
30d	-0.50625	-0.08625	0.92375	-0.33125	0	-1.29125	-1.57125	-0.67625	-0.49625	-1.00875	0.21875	-0.26625	0.10375	-0.29625	-0.06
30e-3p	-0.02375	0.13625	0.60625	-0.71875	0	1.01125	0.70125	2.27625	2.14625	1.53375	1.05125	0.43625	0.64625	1.05625	0.7975
30e-5p	0.21625	0.82625	-0.97375	-0.06875	0	-0.59875	-0.84875	0.64625	0.62625	-0.04375	0.40125	-0.80375	-0.23375	0.16625	-0.1175
31	-0.40875	0.26125	0.09125	0.05625	0	-0.83375	-1.52375	1.93125	1.94125	0.37875	0.14625	-0.50875	3.02125	3.48125	1.535
32	0.02875	-0.19125	-0.10125	0.26375	0	1.08375	0.69375	1.95875	1.91875	1.41375	1.08375	0.56875	1.39875	1.66875	1.18
33	0.76625	0.32625	-0.78375	-0.30875	0	2.29125	1.64125	1.90625	1.69625	1.88375	2.25125	1.30625	1.26625	1.11625	1.485
34a	-0.22375	0.44625	0.08625	-0.30875	0	1.59125	0.87125	0.73625	0.87625	1.01875	1.14125	0.46625	1.07625	0.88625	0.8925
34b	-0.23375	0.42625	0.43625	-0.62875	0	1.42125	1.04125	1.82625	1.74625	1.50875	1.27125	0.32625	2.20625	1.71625	1.38
34c	0.42125	-0.05875	-0.64875	0.28625	0	1.97625		2.34125	1.99125	2.10292	2.02625	1.02125	1.74125	1.63125	1.605
92	-0.90125	-0.36125	0.58875	0.67375	0	2.77375	1.41375	2.33875	2.40875	2.23375	2.09375	0.96875	1.41875	1.38875	1.4675
93	-1.36375	-1.10375	0.35625	2.11125	0	-0.50875	-1.13875	2.64625	2.05625	0.76375	0.13125	-0.66375	2.49625	2.78625	1.1875
95	2.81125	5.00125	-6.97875	-0.83375	8.88178e-16	3.82625	2.39625	5.55125	3.55125	3.83125	4.78625	4.12125	5.05125	5.04125	4.75
96	1.14625	1.64625	-1.46375	-1.32875	0	-0.80875	-1.74875	-1.25375	-1.28375	-1.27375	-0.38875	-1.39375	-1.37375	-1.58375	-1.185
98	-0.37875	-0.78875	1.15125	0.01625	0	0.74625	0.48625	1.92125	2.29125	1.36125	0.36625	1.11125	2.47125	1.96125	1.4775
99a	-0.15625	0.17375	-0.25625	0.23875	0	1.13875	0.52875	2.05375	1.91375	1.40875	1.43875	0.61375	1.57375	1.39375	1.255
99b	-0.23625	-0.03625	-2.57625	2.84875	0	-0.27125	-0.98125	2.95375	2.96375	1.16625	0.10875	0.24375	5.26375	3.59375	2.3025
100	-0.175		-0.115	0.29	2.96059e-16	1.78	1.06	2.195	2.265	1.825	1.6	1.115	1.855	1.435	1.50125
101	-0.52125	0.54875	0.21875	-0.24625	0	1.08375	4.51375	1.96875	1.88875	2.36375	0.63375	0.43875			0.53625
103	-1.47125	1.29875	0.13875	0.03375	0	-0.84625	-1.20625	-0.55125	-0.61125	-0.80375	-0.71625	-1.56125	-0.74125	-0.80125	-0.955
106a	-0.05125	0.18875	-0.42125	0.28375	0	2.15375		1.96875	1.78875	1.97042	1.65375	1.29875	1.20875	0.84875	1.2525
106b	-0.41125	-0.54125	-0.11125	1.06375	0	1.59375	1.20375	2.40875	2.43875	1.91125	1.26375	0.73875	2.01875	1.60875	1.4075
107	-0.08875	-0.43875	0.18125	0.34625	0	1.17625	0.41625	1.01125	1.29125	0.97375	1.15625	3.96125	0.84125	0.74125	1.675
122a	0.47875	0.98875	-1.99125	0.52375	0	1.66375	1.08375	2.37875	2.37875	1.87625	1.68375	1.60875	1.58875	2.14875	1.7575
125b	-0.05375	0.20625	-0.27375	0.12125	0	0.71125	0.02125	1.27625	0.93625	0.73625	1.20125	0.39625	0.17625	0.69625	0.6175
126*	0.515		-0.755	0.24	2.96059e-16	0.78	-0.15	1.545	1.445	0.905	0.2	-0.395	0.475	0.635	0.22875
127	4.40375	2.34375	-4.46625	-2.28125	0	2.64875	4.22875	3.10375	3.07375	3.26375	3.44875	1.92375	3.47375	2.84375	2.9225
128a	-0.03625	0.25375	-0.29625	0.07875	0	-0.35125	-1.16125	-1.65625	-1.61625	-1.19625	1.00875	0.05375	-1.38625	-0.99625	-0.33
128b	0.28125	-0.53875	-0.29875	0.55625	0	-1.41375	-1.92375	-1.33875	-1.55875	-1.55875	-0.29375	-0.86875	-1.25875	-1.03875	-0.865
129	-0.41875	-3.07875	0.47125	3.02625	0	-0.47375	-0.84375	-0.29875	-0.64875	-0.56625	0.64625	0.04125	0.08125	0.00125	0.1925
130a	-0.18625	-0.15625	-0.00625	0.34875	0	0.44875		1.24375	1.07375	0.922083	0.53875	0.24375	1.06375	0.77375	0.655
130b	-0.48625	-0.18625	0.08375	0.58875	0	0.44875	-0.86125	1.56375	1.61375	0.69125	1.54875	0.95375	1.54375	1.22375	1.3175
132	0.58875	0.41875	-0.61125	-0.39625	0	-2.34625	-2.90625	-2.09125	-2.06125	-2.35125	-2.48625	-3.29125	-2.55125	-2.18125	-2.6275
133a	-0.19875	1.04125	-0.51875	-0.32375	0	-5.55375	-5.61375	-4.92875	-5.05875	-5.28875	-2.67375	-3.47875	-4.19875	-4.03875	-3.5975
133b	-0.33375	1.91625	-0.70375	-0.87875	0	-2.54875	-3.35875	-2.13375	-2.22375	-2.56625	-1.98875	-2.58375	-1.61375	-1.82375	-2.0025
135a	0.10625	1.05625	-0.91375	-0.24875	0	-2.81875	-3.02875	-2.38375	-2.39375	-2.65625	-2.49875	-2.72375	-2.61375	-1.72375	-2.39
135b	0.75125	-0.03875	-0.87875	0.16625	0	-1.92375	-2.61375	-1.24875	-0.91875	-1.67625	-1.81375	-2.47875	-0.65875	-0.06875	-1.255
137	1.10375	0.93375	-2.17625	0.13875	0	1.27875	0.05875	1.47375	1.13375	0.98625	0.97875	-0.03625	0.69375	1.59375	0.8075
138	0.36875	0.27875	-1.09125	0.44375	0	0.65375	7.39375	1.14875	1.84875	2.76125	1.13375	-0.06125	0.59875	0.39875	0.5175
139	0.22125	-0.79875	0.38125	0.19625	-8.88178e-16	-1.02375	-1.38375	-0.21875	-0.37875	-0.75125	-0.60375	-1.77875	-1.32875	-0.74875	-1.115
140	-0.76875	-0.49875	0.70125	0.56625	0	-0.80375	-1.38375	-0.35875	0.10125	-0.61125	-0.97375	-1.83875	-0.96875	-0.92875	-1.1775
141	-0.72875	-0.18875	-1.43875	2.35625	0	0.59625		2.56125	2.59125	1.91625	0.01625	-0.61875	3.67125	3.70125	1.6925
142-3p	1.62375	1.93375	-3.85625	0.29875	0	2.17875	1.38875	1.83375	1.71375	1.77875	0.65875	0.89375	1.55375	1.46375	1.1425
142-5p	3.61375	3.58375	-4.23625	-2.96125	0	1.85875	1.08875	1.04375	2.05375	1.51125	0.13875	0.09375	0.32375	3.13375	0.9225
143	0.44875	0.16875	-0.49125	-0.12625	0	-0.79625	-1.22625	-1.47125	-1.15125	-1.16125	-0.79625	-1.53125	-1.35125	-1.30125	-1.245
145	0.01875	-0.99125	0.53875	0.43375	0	-1.24625	-1.87625	-1.27125	-1.30125	-1.42375	-0.03625	-0.54125	-1.05125	-1.30125	-0.7325
146a	-0.34375	0.35625	0.25625	-0.26875	0	1.29125	0.93125	0.57625	0.99625	0.94875	0.56125	0.09625	0.07625	-0.15375	0.145
146b	-0.04625	0.55375	-0.41625	-0.09125	0	1.25875	0.66875	1.84375	1.81375	1.39625	-1.31125	5.01375	-0.25625	-0.56625	0.72
147	1.94125	2.38125	-4.06875	-0.25375	0	3.43625	0.92625	1.93125	3.42125	2.42875	2.67625	3.74125	2.15125	3.17125	2.935
148a	-0.04375	-0.28375	-0.06375	0.39125	0	1.34125	0.69125	1.62625	1.62625	1.32125	0.90125	-0.02375	1.22625	1.09625	0.8
148b	0.29625	-0.02375	-0.41375	0.14125	0	1.44125	1.19125	2.16625	1.64625	1.61125	1.64125	0.68625	1.63625	2.31625	1.57
149	-0.523333	0.666667	-0.143333		-5.92119e-16	-0.968333	-1.15833	3.13667	2.34667	0.839167	1.96167	0.0566667	3.54667	4.91667	2.62042
150	0.265	0	-0.05	-0.215	-6.66134e-16	0.81	0.565	-1.135	-0.885	-0.16125	0.77	0.35	-0.195	-1.305	-0.095
151	-1.2525	-0.3275	0.6225	0.9575	0	-1.4075		-0.4325	0.1075	-0.5775	-2.1175	-1.9175			-2.0175
152	0.9125	0.7575	-0.6825	-0.9875	0		2.0725	2.0825	2.2725	2.1425	2.8975	1.8075	1.4425	0.8025	1.7375
153	1.66	0.895	-1.435	-1.12	0	0.395	0.7	0.53	0.61	0.55875	-0.445	0.825	0.68	0.66	0.43
181a	-1.26	1.175	-0.095	0.18	1.77636e-15	-0.745	0.19	-1.61	-1.17	-0.83375	0.245	-0.035	-1.14	-1.66	-0.6475
181b	0.32	-0.165	-0.085	-0.07	8.88178e-16	0.225	0.37	-1.21	-0.54	-0.28875	-0.135	-0.465	-1.11	-1.33	-0.76
181c	-1.105	2.56	-0.29	-1.165	0	0.67	-0.865	-1.805	-2.455	-1.11375	-2.64	-2.22	-2.185	-2.275	-2.33
181d	0.015	-0.1	0.39	-0.305	8.88178e-16		0.165	-0.795	-0.705	-0.445	-0.74	-0.86	-1.245	-1.705	-1.1375
182	0.78	0.435	-0.365	-0.85	0	-0.505	-0.61	-2.21	-2.1	-1.35625	-0.185	-0.535	-2.26	-2.38	-1.34
183	0.7775	0.7125	-0.8075	-0.6825	0	0.3325	0.1675	-1.5025	-1.2225	-0.55625	0.7625	0.7125	-1.0625	-1.8325	-0.355
184	0.6225	0.5175	-0.5525	-0.5875	0	2.1075	2.2625	-0.7075	0.1225	0.94625	1.0475	1.2775	1.2825	0.8025	1.1025
186	-2.0725	-1.2375	1.5225	1.7875	0	0.3125	-0.3925	2.5575	1.7075	1.04625	1.0625	0.0725	2.0575	2.2375	1.3575
187	0.42	0.645	-0.315	-0.75	0	0.035	1.11	-1.21	0.02	-0.01125	0.325	2.555	-0.61	-0.8	0.3675
188	1.745	0.17	-1.23	-0.685	0	0.53	0.755	-0.285	0.605	0.40125	0.29	0.42	-0.185	0.075	0.15
190		-0.075	0.605	-0.53	-5.92119e-16	1.495	1.12	-1.02	-1.2	0.09875	0.465	0.295	-0.17	-0.76	-0.0425
191	-1.4375	0.7075	0.2775	0.4525	0	2.5275	2.2725	-0.4475	0.2425	1.14875	0.8275	0.9775	0.3325	0.1925	0.5825
192	0.8625	0.3475	-0.6025	-0.6075	0	-0.7825	-0.5675	-1.7775		-1.0425	-0.3425	2.6675	-1.2875	-1.5075	-0.1175
193a	0.285	-0.2	-0.14	0.055	0	2.97	1.775	0.905	0.395	1.51125	0.76	0.67	0.145	0.565	0.535
193b	0.6475	-0.3675	0.2125	-0.4925	0	0.7525	4.3275	-0.4025	0.4375	1.27875	0.7525	0.4025	1.1275	-0.2625	0.505
194		0.765	-0.465	-0.3	2.96059e-16	-0.645	-0.57	-1.76	-1.38	-1.08875	-0.565	-1.005	-1.19	-1.38	-1.035
195	-0.37	-0.555	0.715	0.21	0	1.365	1.07	0.03	0.11	0.64375	1.685	1.185	-0.61	-0.83	0.3575
196a	0.145	0.17	-0.04	-0.275	0	1.27	1.315	0.325	0.365	0.81875	1.33	1.31	0.005	-0.735	0.4775
196b	-0.11	-0.065	0.085	0.09	0	1.295	4.2	-0.44	0.82	1.46875	1.735	1.275	1.44	-0.44	1.0025
197	1.53	2.265	-1.245	-2.55	0	1.155	1.4	0.6	-0.11	0.76125	3.165	2.755	0.26	-0.36	1.455
198	2.1575	1.1825	-2.0175	-1.3225	0	3.7625	6.4775	0.3275	0.8175	2.84625	6.1125	2.0525	1.0175	0.4475	2.4075
199a	2.145	1.53	-1.81	-1.865	-8.88178e-16	1.84	1.925	-0.655	0.035	0.78625	2.4	1.63	-0.025	-0.285	0.93
199b		0.798333	0.278333	-1.07667	0	2.07833	1.62333	0.0933333	0.383333	1.04458	1.62833	1.56833	0.253333	-0.106667	0.835833
200c	-0.995	-1.17	1.32	0.845	0	0.92	1.185	0.475	1.645	1.05625	1.88	1.51	2.595	2.425	2.1025
203	0.0075	-0.1275	0.4125	-0.2925	0	3.1525	-0.0125	-0.8125	-0.7025	0.40625	0.4125	-0.5475	-0.4525	-1.5025	-0.5225
204	0.0125	-0.3325	0.1775	0.1425	0	1.4875	2.0525	-0.2575	0.1125	0.84875	1.8775	1.2675	0.8325	0.4625	1.11
205	-2.7925	-3.4575	3.8025	2.4475	0	-4.2775	-4.2325	-3.1825	-2.7825	-3.61875	-3.7875	-4.0375	-0.2725	-0.6125	-2.1775
206	0.5525	0.0475	-0.3525	-0.2475	-8.88178e-16	0.4975	0.1825	-1.3775	-1.0675	-0.44125	0.9075	0.2075	-1.1775	-2.1375	-0.55
210	1.625	1.66	-1.58	-1.705	8.88178e-16	1.57	1.295	1.255	0.805	1.23125	2.25	1.59	0.325	-0.055	1.0275
211	0.885	1.21	-1.38	-0.715	0	1.99	2.315	0.865	0.685	1.46375	3.21	3.56	0.595	0.045	1.8525
212	1.3475	0.2425	-0.6075	-0.9825	0	-1.2975	-1.3025	-2.7325	-2.4025	-1.93375	-2.1875	-2.3175	-3.0125	-3.0825	-2.65
213		0.00833333	0.258333	-0.266667	-2.96059e-16	0.618333	0.293333	-1.46667	-0.976667	-0.382917	-0.0516667	-0.191667	-1.84667	-1.48667	-0.894167
214	-1.4675	-0.5425	0.9575	1.0525	0	1.1275	0.8625	-0.3375	-0.0775	0.39375	2.5575	1.7775	0.7825	0.1925	1.3275
215	0.655	0.26	-0.41	-0.505	0	0.25	0.095	-2.275	-1.645	-0.89375	0.25	-0.16	-0.875	-1.255	-0.51
216	0.1775	1.5325	-0.7875	-0.9225	0	0.0525	0.7875	-1.0925	1.2075	0.23875	1.0225	-0.2275	-1.0925	-0.8925	-0.2975
217	1.2325	0.5175	-0.9425	-0.8075	0	2.8075	2.9325	2.7125	5.1525	3.40125	2.5675	2.1975	0.1725	3.8325	2.1925
218	0.07	-0.065	-0.315	0.31	0	0.415	0.93	-0.33	-0.38	0.15875	0.575	-0.095	-0.69	-0.25	-0.115
219	0.9675	-0.4475	-0.4375	-0.0825	0	-1.8875	-0.5625	-2.9225	-2.8925	-2.06625	-3.3275	-3.0175	-3.2525	-3.8525	-3.3625
221	0.3425	0.1175	-0.0725	-0.3875	-1.77636e-15	4.9875	4.8125	2.8225	3.0125	3.90875	2.6175	2.1175	0.7725	0.5525	1.515
222	0.035	-0.4	0.05	0.315	0	5.35	5.155	3.085	3.275	4.21625	2.59	2.25	0.805	0.555	1.55
223	3.915	-1.35	-0.96	-1.605	0	3.01	4.365	0.915	0.985	2.31875	1.82	1.34	0.985	0.485	1.1575
224	-1.37667	-0.941667	2.31833		0	0.0883333	0.0533333	1.10333	-0.136667	0.277083	1.20833	1.19833	2.55333	1.57333	1.63333
296	0.495	-0.2	1.41	-1.705	0	3.18	2.835	2.365	4.995	3.34375	3.6	2.59	0.515	4.325	2.7575
301	0.285	-0.04	-0.05	-0.195	-8.88178e-16	1.25	1.365	-0.245	-0.145	0.55625	0.7	4.75	-0.195	-0.385	1.2175
320	0.685	-0.98	0.36	-0.065	0	-1.67	-2.145	-1.185	-0.965	-1.49125	0.17	-0.92	-0.845	-0.235	-0.4575
324-3p	0.555	-0.78	0.46	-0.235	0	0.04	-0.465	0.225	-0.385	-0.14625	-0.6	-0.47	2.005	1.745	0.67
361		0.195	0.325	-0.52	0	1.505	1.06	-0.81	-0.09	0.41625	-0.465	5.215	-1.99	-1.84	0.23
365	-1.6475	1.0375	0.6075	0.0025	0	-0.2525	-0.3075	0.9425	-0.1875	0.04875	-0.0425	0.7275	1.5925	0.1225	0.6
338	0.0825	0.0075	0.0575	-0.1475	0	1.6875	1.6625	-0.0575	0.1725	0.86625	1.5375	1.4475	-0.1975	-0.3275	0.615
367	-0.155	2.06	-1.44	-0.465	0	-2.91	-3.175	-4.425	-4.575	-3.77125	-3.78	1.29	-4.015	-4.845	-2.8375
370	-0.985	0.52	0.4	0.065	0	0.48	0.345	-0.255	1.075	0.41125	-1.82	-2.38	-1.675	-2.225	-2.025
374	-0.7175	0.7175			0	1.6875	1.7725	1.9825	1.5425	1.74625	1.0575	0.4775	2.2425	4.6325	2.1025
375	0.4075	0.4625	-0.1575	-0.7125	0	2.6325	2.5675	2.4175	3.4075	2.75625	2.5325	3.8525	2.0975	2.5975	2.77
let-7-a	-0.21125	-0.64125	0.22875	0.62375	0	0.72375	0.41375	1.29875	1.32875	0.94125	0.27375	0.02875	1.63875	1.36875	0.8275
let-7-b	-0.12125	-0.26125	0.33875	0.04375	0	0.99375	-0.35625	0.23875	0.71875	0.39875	0.52375	0.38875	0.57875	0.65875	0.5375
let-7-c	0.55	-0.235	0.005	-0.32	8.88178e-16	1.065	0.97	0.02	-0.5	0.38875	1.375	0.895	-0.25	-0.66	0.34
let-7-d	1.0425	0.5175	-0.8325	-0.7275	0	2.0875	1.8425	0.4125	0.5125	1.21375	2.1775	1.7475	0.1425	-0.0875	0.995
let-7-e	-0.135	-0.44	0.68	-0.105	0	1.03	1.215	0.905	0.495	0.91125	2.02	1.17	0.395	-0.025	0.89

## Sheet: MODULATION FOLD
miRNA modulation (fold)
miRNA	DM 35°C					DM 41°C					DM 41°-35°C
	A	B	C	D	ave	A	B	C	D	ave	A	B	C	D	ave
1	0.790726	0.500433	1.53821	1.64291	1	20.4815	35.6604	12.3057	14.2338	18.9123	5.08501	7.41913	7.31699	7.16641	6.66914
7	1.99827	1.10095	0.615039	0.739053	1	0.670705	1.13583	0.408597	0.469355	0.618245	1.858	3.07109	1.08579	1.10095	1.61608
9	0.691955	0.550475	1.61189	1.62873	1	1.95037	2.62761	1.40323	1.53554	1.82292	1.26905	2.18669	1.0561	1.09335	1.33793
10a	1.99135	1.20895	2.27166	0.182852	1	0.762469	1.20476	0.407183	0.396049	0.620391	0.420084	0.775796	0.326182	0.401577	0.454547
10b	0.717599	0.920985	1.29347	1.16979	1	0.342993	0.771774	0.570876	0.748072	0.579849	0.45573	0.500433	0.574847	0.67889	0.5462
15a	0.932225	0.751972	1.16372	1.22582	1	0.415739		0.499567	0.472619	0.461291	0.398804	0.641157	0.811549	1.02013	0.678302
15b	1.14373	0.9888	1.14373	0.773112	1	0.762469	0.9651	0.680068	0.634525	0.75067	0.562042	1.03079	0.548571	0.941968	0.739694
16	2.24428	1.41054	0.393995	0.801764	1	0.927391	1.39595	0.997404	0.856337	1.02544	1.41544	1.96735	0.856337	0.924183	1.21841
17-3p	1.32984	0.847479	1.26685	0.7004	1	0.309122	0.557193	0.334772	0.266323	0.352025	0.516289	0.429655	0.299629	0.334772	0.386221
17-5p	0.94852	1.09714	0.592033	1.6231	1	0.220485	0.334192	0.315071	0.213714	0.265402	0.334192	0.396049	0.0523288	0.0523288	0.137977
18a	1.16372	1.49355	0.659183	0.872816	1	0.230646	0.385219	0.297044	0.23631	0.281021	0.522589	0.696768	0.701614	0.716357	0.654062
19a	1.54088	0.445578	1.48839	0.978572	1	0.281021	0.606572	0.189958	0.451798	0.347781	0.615039	0.759831	0.684798	0.396049	0.596668
19b	1.56238	0.563993	1.1202	1.01308	1	0.29911	0.466112	0.323929	0.321692	0.347179	0.623625	1.0166	0.814366	0.385219	0.667806
20a	0.983673	1.32524	1.00434	0.763791	1	0.321135	0.470169	0.186371	0.192943	0.271448	0.392632	0.671868	0.302761	0.355088	0.410371
20b	1.18202	0.847479	1.06529	0.937084	1	0.191611	0.367611	0.200441	0.264484	0.2472	0.385887	0.624706	0.398113	0.3371	0.424107
21	1.16372	1.13978	0.794848	0.94852	1	0.975186	1.44769	0.828601	0.938709	1.02367	1.15169	1.50394	1.30926	1.10861	1.25919
22	0.946058	1.05702			1	1.05336	1.87254	1.13288	1.23114	1.28788	0.613442	1.09429	1.20581	1.08673	0.96845
23a	0.945238	0.817194	1.23008	1.05245	1	0.792098		0.650107	0.682429	0.705679	0.666072	1.00608	0.736496	0.869797	0.809442
23b	2.24428	0.195637	1.58694	1.4352	1	1.11053	1.89376	0.983673	0.950165	1.18407	0.409306	0.690757	0.97013	1.06899	0.735858
24	1.23863	0.851896	1.02722	0.922583	1	0.356939	0.608678	0.645617	0.202887	0.410727	0.390596	0.602382	0.77849	0.91304	0.639493
25	2.44316	2.51185	1.19644	0.136195	1	0.0498504	2.25597	0.244643	0.182852	0.266323	2.50316	0.0250118	0.131101	0.0758215	0.157946
26a	1.35074	1.21736	0.544782	1.11632	1	1.38391	1.90363	0.684798	0.684798	1.05427	0.919391	1.14373	0.439444	0.560098	0.71326
26b	0.943602	1.57598	0.635626	1.05793	1	1.10286	1.36722	0.78799	0.761149	0.975186	0.758515	0.997404	0.640047	0.905163	0.813661
27a	0.837261	1.02367	1.18407	0.985379	1	0.405774	0.731409	0.487593	0.51898	0.523496	0.731409	1.20895	0.70405	0.739053	0.823591
27b	1.90363	0.706494	0.757202	0.981969	1	0.575844	0.694357	0.350807	0.334192	0.465305	0.770438	0.875847	0.363178	0.363178	0.5462
28	0.292955	0.751972	4.81905	0.941968	1	0.9888	1.2006	0.182852	0.079591	0.36255	0.302237	1.22158	0.00608195	0.0807021	0.116024
29a	0.825735	1.32294	0.981969	0.932225	1	0.117339	0.198712	0.0904805	0.0867947	0.116326	0.309659	0.608678	0.196657	0.243797	0.30832
29b	0.932225	0.9651	1.09335	1.0166	1	0.0171428	0.0809823	0.0953086	0.105021	0.0610549	0.323929	0.546673	0.503042	0.469355	0.45219
29c	1.98791	2.48156	0.409306	0.495257	1	0.383221	0.434145	0.227076	0.219341	0.301713	0.471801	0.953464	0.748072	0.758515	0.710792
30a-3p	1.04156	1.15569	0.985379	0.843085	1	0.522589		0.48255	0.444036	0.481993	0.484225	0.89425	0.610791	0.794848	0.677128
30a-5p	1.07829	1.17182	0.958433	0.825735	1	1.08956	1.9776	0.846012	0.691955	1.05977	0.563993	0.958433	0.650107	0.726357	0.710792
30b	2.10855	0.898911	0.572858	0.920985	1	1.03616	1.44518	0.730143	0.635626	0.91304	0.435653	0.635626	0.568901	0.635626	0.562529
30c	1.84197	1.50655	0.683612	0.527137	1	1.18612	1.77307	0.664919	0.753276	1.01308	0.745484	1.31153	0.543838	0.607624	0.753929
30d	1.42035	1.06161	0.527137	1.2581	1	2.4474	2.97162	1.59798	1.41054	2.01217	0.85931	1.20268	0.930611	1.22795	1.04247
30e-3p	1.0166	0.909881	0.656902	1.64576	1	0.496116	0.615039	0.206434	0.225899	0.345378	0.48255	0.739053	0.638939	0.48088	0.575345
30e-5p	0.8608	0.563993	1.96394	1.04881	1	1.5144	1.80094	0.638939	0.647858	1.03079	0.757202	1.74563	1.17589	0.891156	1.08485
31	1.32754	0.834365	0.938709	0.961761	1	1.78231	2.87537	0.262202	0.260391	0.769104	0.903596	1.42282	0.123172	0.0895446	0.345079
32	0.980269	1.14175	1.0727	0.83292	1	0.471801	0.618245	0.257251	0.264484	0.375335	0.471801	0.674201	0.379258	0.314526	0.441351
33	0.587944	0.797607	1.7216	1.23863	1	0.204298	0.320579	0.266785	0.308587	0.270978	0.210042	0.404371	0.415739	0.461291	0.357249
34a	1.16777	0.733948	0.941968	1.23863	1	0.331884	0.546673	0.600298	0.544782	0.493544	0.453367	0.723844	0.47426	0.541019	0.53868
34b	1.17589	0.744194	0.739053	1.54622	1	0.373389	0.485906	0.281997	0.298076	0.351416	0.414301	0.797607	0.216697	0.304339	0.384219
34c	0.746777	1.04156	1.56781	0.820031	1	0.25415		0.197339	0.251521	0.232787	0.245492	0.492689	0.29911	0.322808	0.328736
92	1.86768	1.28454	0.664919	0.626875	1	0.146224	0.375335	0.197682	0.188319	0.212605	0.234271	0.510949	0.374036	0.381896	0.361608
93	2.57353	2.14913	0.781192	0.231446	1	1.42282	2.2019	0.159735	0.24044	0.588963	0.91304	1.5842	0.177237	0.144962	0.439063
95	0.142472	0.0312229	126.128	1.78231	1	0.0704992	0.189958	0.0213259	0.0853036	0.0702553	0.0362406	0.0574619	0.0301594	0.0303691	0.0371627
96	0.451798	0.319469	2.75824	2.51185	1	1.75169	3.36067	2.3846	2.43471	2.41789	1.30926	2.62761	2.59143	2.99748	2.27363
98	1.30021	1.72758	0.450235	0.9888	1	0.596151	0.713878	0.264026	0.204298	0.389245	0.775796	0.462893	0.180335	0.256806	0.359111
99a	1.11439	0.886535	1.19437	0.847479	1	0.454153	0.693155	0.240857	0.265402	0.376638	0.368887	0.653496	0.335934	0.380574	0.418994
99b	1.17793	1.02544	5.96387	0.138816	1	1.20685	1.97418	0.129072	0.128181	0.445578	0.927391	0.844547	0.0260288	0.0828273	0.202712
100	1.12896		1.08298	0.817902	1	0.291183	0.479632	0.218393	0.20805	0.282241	0.329877	0.461691	0.276433	0.369847	0.353247
101	1.4352	0.683612	0.85931	1.18612	1	0.471801	0.043775	0.255474	0.270041	0.194285	0.644499	0.737774			0.689561
103	2.77262	0.406478	0.908306	0.976878	1	1.79782	2.30737	1.46535	1.52758	1.74563	1.64291	2.95109	1.67162	1.74261	1.93858
106a	1.03616	0.877366	1.33909	0.821453	1	0.224728		0.255474	0.289423	0.255179	0.317813	0.406478	0.432643	0.555266	0.41972
106b	1.32984	1.45523	1.08016	0.478387	1	0.331309	0.434145	0.188319	0.184443	0.265862	0.41646	0.599258	0.246772	0.327882	0.376964
107	1.06345	1.35543	0.881939	0.786626	1	0.4425	0.74937	0.496116	0.408597	0.509181	0.448677	0.0642015	0.55816	0.598221	0.313166
122a	0.717599	0.503914	3.97581	0.695562	1	0.315618	0.471801	0.192276	0.192276	0.272391	0.311272	0.327882	0.332459	0.225508	0.29576
125b	1.03796	0.866787	1.20895	0.919391	1	0.610791	0.985379	0.412867	0.522589	0.600298	0.434898	0.759831	0.885	0.617174	0.651799
126*	0.699793		1.68763	0.846745	1	0.582367	1.10957	0.342696	0.367292	0.534033	0.870551	1.31494	0.719467	0.643941	0.853374
127	0.0472432	0.196998	22.1042	4.86099	1	0.159458	0.0533359	0.116326	0.118771	0.104115	0.0915847	0.263569	0.0900113	0.139298	0.131898
128a	1.02544	0.838714	1.22795	0.946878	1	1.27567	2.23651	3.15196	3.06577	2.29143	0.496977	0.963429	2.61398	1.99481	1.25701
128b	0.822878	1.45271	1.23008	0.680068	1	2.66429	3.79408	2.52932	2.94598	2.94598	1.22582	1.82608	2.39288	2.05445	1.82134
129	1.33677	8.44882	0.721339	0.122746	1	1.38871	1.79471	1.23008	1.56781	1.48067	0.638939	0.971813	0.945238	0.999134	0.875088
130a	1.1378	1.11439	1.00434	0.785264	1	0.732677		0.422274	0.475083	0.527746	0.688367	0.844547	0.478387	0.584895	0.635075
130b	1.4008	1.1378	0.943602	0.664919	1	0.732677	1.81661	0.338271	0.326748	0.619317	0.341806	0.516289	0.342993	0.428168	0.40123
132	0.664919	0.748072	1.52758	1.31608	1	5.08501	7.49667	4.26117	4.17348	5.10266	5.6032	9.7896	5.86142	4.53546	6.17954
133a	1.1477	0.485906	1.43271	1.25158	1	46.9727	48.9674	30.458	33.33	39.0906	6.38086	11.1483	18.3633	16.4356	12.1047
133b	1.26028	0.264942	1.62873	1.83878	1	5.85127	10.2585	4.38857	4.67106	5.92268	3.96893	5.99496	3.06046	3.54	4.00694
135a	0.929	0.48088	1.88394	1.18818	1	7.05551	8.16102	5.21892	5.25522	6.30392	5.65196	6.60588	6.12093	3.30294	5.24157
135b	0.594089	1.02722	1.83878	0.891156	1	3.79408	6.12093	2.37635	1.89048	3.19596	3.51555	5.57414	1.57871	1.04881	2.38667
137	0.465305	0.523496	4.51977	0.908306	1	0.412152	0.960096	0.360045	0.45573	0.504788	0.507419	1.02544	0.618245	0.331309	0.571371
138	0.774453	0.824305	2.13059	0.735221	1	0.635626	0.00594647	0.451016	0.277633	0.147496	0.45573	1.04337	0.660326	0.758515	0.698581
139	0.857822	1.73959	0.767772	0.872816	1	2.0332	2.60946	1.16372	1.30021	1.68325	1.51966	3.43129	2.51185	1.68034	2.16595
140	1.70379	1.41299	0.615039	0.67537	1	1.74563	2.60946	1.28231	0.932225	1.52758	1.96394	3.577	1.95714	1.90363	2.26184
141	1.6572	1.13978	2.71086	0.195298	1	0.661471		0.169429	0.165942	0.264942	0.9888	1.53554	0.0784953	0.0768799	0.30939
142-3p	0.324491	0.261748	14.4826	0.812956	1	0.220867	0.381896	0.280534	0.304867	0.291436	0.633427	0.538213	0.340624	0.36255	0.452974
142-5p	0.081687	0.0834034	18.8468	7.78798	1	0.275715	0.470169	0.485065	0.240857	0.350807	0.908306	0.937084	0.79899	0.113932	0.527594
143	0.732677	0.889613	1.40566	1.09145	1	1.73658	2.33958	2.77262	2.22106	2.23651	1.73658	2.89036	2.55133	2.46442	2.37019
145	0.987088	1.98791	0.688367	0.740335	1	2.37224	3.6712	2.41371	2.46442	2.68282	1.02544	1.45523	2.07232	2.46442	1.66152
146a	1.26905	0.781192	0.837261	1.20476	1	0.408597	0.524404	0.670705	0.501301	0.518081	0.677715	0.935461	0.94852	1.11246	0.904379
146b	1.03258	0.681247	1.33445	1.06529	1	0.417906	0.629051	0.278597	0.284451	0.379915	2.48156	0.0309536	1.19437	1.48067	0.607097
147	0.260391	0.191943	16.7809	1.1923	1	0.0923816	0.526224	0.262202	0.0933472	0.185726	0.156447	0.0747776	0.225117	0.111009	0.130761
148a	1.03079	1.21736	1.04518	0.762469	1	0.394679	0.619317	0.323929	0.323929	0.400188	0.535423	1.0166	0.427427	0.467731	0.574349
148b	0.814366	1.0166	1.33214	0.906733	1	0.368248	0.437923	0.222789	0.319469	0.327315	0.320579	0.621467	0.321692	0.200789	0.336808
149	1.43727	0.629961	1.10445		1	1.95658	2.23199	0.113702	0.1966	0.558966	0.256732	0.961483	0.085575	0.0331082	0.162621
150	0.832199	1	1.03526	1.1607	1	0.570382	0.675955	2.19619	1.84676	1.11826	0.586417	0.784584	1.14472	2.47084	1.06807
151	2.38254	1.25484	0.649544	0.514948	1	2.65277		1.34957	0.928195	1.49226	4.33941	3.77768			4.04882
152	0.531264	0.59152	1.60492	1.98275	1		0.237747	0.236105	0.206971	0.226487	0.134204	0.285686	0.367929	0.573355	0.299889
153	0.316439	0.537747	2.70382	2.17347	1	0.760489	0.615572	0.692555	0.655197	0.67889	1.36131	0.564482	0.624165	0.632878	0.742262
181a	2.39496	0.442884	1.06807	0.882703	1	1.67597	0.876606	3.05252	2.25012	1.78231	0.843816	1.02456	2.20381	3.16017	1.56645
181b	0.80107	1.12117	1.06069	1.04972	1	0.855595	0.773782	2.31338	1.45397	1.22158	1.09809	1.38032	2.15846	2.51403	1.69349
181c	2.15099	0.169576	1.22264	2.24233	1	0.628507	1.82134	3.49429	5.48313	2.16407	6.23332	4.65893	4.54727	4.83998	5.02805
181d	0.989657	1.07177	0.76313	1.23542	1	1	0.891929	1.73508	1.63014	1.36131	1.67018	1.81504	2.37019	3.26029	2.19999
182	0.582367	0.739694	1.28788	1.8025	1	1.41912	1.52626	4.62675	4.28709	2.56019	1.13682	1.44894	4.78991	5.20537	2.53151
183	0.583377	0.610262	1.75018	1.60492	1	0.794159	0.890384	2.83333	2.33351	1.47044	0.589474	0.610262	2.08855	3.56154	1.27899
184	0.649544	0.698581	1.46662	1.50264	1	0.232049	0.208411	1.63297	0.918594	0.51898	0.483806	0.41251	0.411083	0.573355	0.465709
186	4.20615	2.3579	0.348082	0.289674	1	0.805245	1.31267	0.16987	0.30619	0.484225	0.478802	0.950989	0.240232	0.212053	0.390258
187	0.747425	0.639493	1.24401	1.68179	1	0.976032	0.463294	2.31338	0.986233	1.00783	0.798298	0.170164	1.52626	1.7411	0.775125
188	0.298334	0.888843	2.34567	1.6077	1	0.692555	0.592546	1.21841	0.657471	0.757202	0.817902	0.747425	1.13682	0.949342	0.90125
190		1.05336	0.657471	1.44393	1	0.354781	0.460094	2.02792	2.2974	0.933842	0.724471	0.815072	1.12506	1.69349	1.0299
191	2.70851	0.61238	0.825019	0.730775	1	0.173439	0.206971	1.36368	0.845279	0.451016	0.563505	0.507859	0.794159	0.875088	0.667806
192	0.549999	0.785945	1.51835	1.52362	1	1.72011	1.48195	3.42832		2.05979	1.26795	0.157399	2.44105	2.84317	1.08485
193a	0.820742	1.1487	1.10191	0.962594	1	0.127627	0.292194	0.534033	0.760489	0.350807	0.590496	0.628507	0.904379	0.675955	0.690159
193b	0.638386	1.29012	0.86304	1.40688	1	0.593574	0.0498073	1.3218	0.738413	0.412152	0.593574	0.756546	0.457708	1.19956	0.70466
194		0.588453	1.38032	1.23114	1	1.56374	1.48452	3.38698	2.60268	2.1269	1.47939	2.00694	2.28153	2.60268	2.04911
195	1.29235	1.46917	0.609205	0.864537	1	0.388234	0.476319	0.97942	0.926588	0.640047	0.311003	0.439825	1.52626	1.77769	0.780516
196a	0.904379	0.888843	1.02811	1.20999	1	0.41466	0.401925	0.798298	0.776469	0.566933	0.397768	0.403321	0.99654	1.6644	0.718221
196b	1.07923	1.04608	0.942785	0.939523	1	0.407536	0.0544094	1.3566	0.566442	0.361295	0.300409	0.413225	0.368567	1.3566	0.499134
197	0.346277	0.20805	2.37019	5.85634	1	0.449066	0.378929	0.659754	1.07923	0.589985	0.111491	0.148137	0.835088	1.28343	0.364755
198	0.224144	0.440587	4.04882	2.50099	1	0.0736842	0.0112222	0.796916	0.567424	0.139057	0.0144529	0.241066	0.493972	0.733312	0.188482
199a	0.226095	0.346277	3.50642	3.64268	1	0.279322	0.26334	1.57462	0.976032	0.579849	0.189465	0.323088	1.01748	1.21841	0.524858
199b		0.575013	0.824543	2.10916	1	0.236788	0.324585	0.937354	0.766664	0.484785	0.323462	0.337198	0.838956	1.07674	0.560259
200c	1.99308	2.25012	0.400535	0.556711	1	0.528509	0.439825	0.719467	0.319746	0.48088	0.271684	0.351111	0.165511	0.18621	0.232854
203	0.994815	1.0924	0.75132	1.22476	1	0.112461	1.0087	1.75625	1.62732	0.754582	0.75132	1.46155	1.36841	2.83333	1.43644
204	0.991373	1.25919	0.884234	0.905948	1	0.35663	0.241066	1.19541	0.924984	0.555266	0.272155	0.415379	0.561555	0.725728	0.463294
205	6.92829	10.9853	0.0716693	0.183328	1	19.3935	18.7979	9.07879	6.88044	12.2844	13.8086	16.4213	1.2079	1.52891	4.52369
206	0.681838	0.967612	1.27677	1.18715	1	0.708333	0.881175	2.59818	2.0958	1.35778	0.533108	0.866037	2.26184	4.39999	1.46409
210	0.32421	0.316439	2.9897	3.26029	1	0.336808	0.407536	0.418994	0.572362	0.425948	0.210224	0.332171	0.798298	1.03886	0.490559
211	0.541488	0.432269	2.60268	1.64148	1	0.251739	0.200963	0.549046	0.622006	0.36255	0.108067	0.0847878	0.662044	0.96929	0.276912
212	0.392972	0.845279	1.52362	1.97589	1	2.45803	2.46656	6.64606	5.28719	3.82047	4.55515	4.98468	8.06962	8.47081	6.27667
213		0.99424	0.836053	1.20303	1	0.651423	0.816014	2.76383	1.96791	1.30398	1.03646	1.14208	3.59668	2.80241	1.85854
214	2.76542	1.45649	0.514948	0.482132	1	0.457708	0.549999	1.26357	1.05519	0.761149	0.16987	0.291688	0.581359	0.875088	0.398458
215	0.635075	0.835088	1.32869	1.41912	1	0.840896	0.936272	4.83998	3.12748	1.858	0.840896	1.11729	1.83401	2.38667	1.42405
216	0.884234	0.345678	1.72608	1.8954	1	0.964264	0.579347	2.13243	0.433018	0.847479	0.492263	1.1708	2.13243	1.85639	1.22901
217	0.425579	0.698581	1.92186	1.75018	1	0.142843	0.130987	0.152565	0.0281153	0.0946502	0.168696	0.218015	0.887304	0.0701944	0.218772
218	0.952638	1.04608	1.24401	0.806642	1	0.750019	0.524858	1.25701	1.30134	0.895801	0.671286	1.06807	1.61328	1.18921	1.08298
219	0.511391	1.36368	1.35426	1.05885	1	3.69994	1.47683	7.58159	7.42556	4.18797	10.0387	8.09763	9.53016	14.445	10.2852
221	0.788673	0.921784	1.05154	1.30812	1	0.0315219	0.0355871	0.141365	0.123922	0.0665808	0.16295	0.230446	0.585402	0.681838	0.349896
222	0.976032	1.31951	0.965936	0.803851	1	0.0245183	0.0280666	0.117848	0.103306	0.0538	0.166086	0.210224	0.572362	0.680657	0.34151
223	0.066293	2.54912	1.94531	3.04196	1	0.124137	0.0485293	0.530344	0.505226	0.200441	0.283221	0.395021	0.505226	0.714497	0.448289
224	2.59668	1.92075	0.200499		1	0.940609	0.963707	0.46544	1.09936	0.825258	0.432768	0.435778	0.170361	0.336031	0.322343
296	0.709562	1.1487	0.376312	3.26029	1	0.110338	0.140146	0.194117	0.0313585	0.0984988	0.0824692	0.166086	0.699793	0.0498936	0.14788
301	0.820742	1.02811	1.03526	1.14472	1	0.420448	0.388234	1.18509	1.10573	0.680068	0.615572	0.0371627	1.14472	1.30586	0.430027
320	0.622006	1.97247	0.779165	1.04608	1	3.18215	4.42292	2.27363	1.95206	2.81132	0.888843	1.89212	1.79626	1.17691	1.37316
324-3p	0.680657	1.71713	0.726986	1.17691	1	0.972655	1.38032	0.855595	1.30586	1.10669	1.51572	1.38511	0.249135	0.298334	0.628507
361	1	0.873573	0.798298	1.43396	1	0.35233	0.479632	1.75321	1.06437	0.74937	1.38032	0.0269233	3.97237	3.5801	0.852635
365	3.1329	0.487171	0.656333	0.998269	1	1.19127	1.23756	0.52033	1.13879	0.966774	1.0299	0.60395	0.331596	0.918594	0.659754
338		0.994815	0.960928	1.10765	1	0.310464	0.315891	1.04066	0.887304	0.548571	0.344482	0.366656	1.14671	1.25484	0.65293
367	1.11342	0.239816	2.71321	1.38032	1	7.51618	9.03172	21.4812	23.8348	13.654	13.737	0.408951	16.1672	28.7402	7.1478
370	1.97931	0.697372	0.757858	0.955945	1	0.716978	0.787308	1.19334	0.474671	0.751972	3.53081	5.20537	3.19319	4.67511	4.06992
374	1.64433	0.60815			1	0.310464	0.292701	0.253051	0.34329	0.298076	0.480464	0.718221	0.21132	0.0403161	0.232854
375	0.753929	0.725728	1.11535	1.63864	1	0.161264	0.168696	0.18718	0.0942411	0.148008	0.172839	0.069228	0.233663	0.165225	0.146604
let-7-a	1.15769	1.55968	0.853374	0.648982	1	0.605521	0.75067	0.406478	0.398113	0.520781	0.827167	0.980269	0.321135	0.387227	0.563505
let-7-b	1.08768	1.19852	0.790726	0.97013	1	0.502171	1.28009	0.847479	0.607624	0.758515	0.695562	0.763791	0.669544	0.633427	0.688964
let-7-c	0.68302	1.17691	0.99654	1.24833	1	0.477973	0.510506	0.986233	1.41421	0.763791	0.385553	0.537747	1.18921	1.58008	0.790041
let-7-d	0.485485	0.698581	1.78077	1.65577	1	0.235288	0.278838	0.75132	0.701007	0.431146	0.221058	0.297817	0.905948	1.06253	0.501736
let-7-e	1.09809	1.3566	0.624165	1.07549	1	0.48971	0.430773	0.534033	0.709562	0.531724	0.246558	0.444421	0.760489	1.01748	0.539614
